# Supplementary material for: Detection of Gene Flow from Sexual to Asexual Lineages in Thrips tabaci (Thysanoptera: Thripidae)
Source: PLoS One. 2015 Sep 16;10(9):e0138353. doi: 10.1371/journal.pone.0138353 (PMC4573522; doi:10.1371/journal.pone.0138353)
Supplement: S1 Data — (XLSX) [file pone.0138353.s001.xlsx]

## Sheet: Table A
Table A. Mating behavior parameters of arrhenotokous males mated with arrhenotokous or thelytokous females.
Treatment	Pair No.	Pre-copulation duration (sec)	Copulation duration (sec)	Mating times in 30 min
A males with A females	1	-	-	0
	2	-	-	0
	3	-	-	0
	4	-	-	0
	5	-	-	0
	6	795	153	1
	7	262	181	1
	8	9	151	1
	9	263	161	1
	10	26	216	1
	11	20	188	1
	12	90	206	1
	13	146	197	1
	14	1040	152	1
	15	25	185	1
	16	1371	118	1
	17	6	136	1
	18	350	280	1
	19	69	198	1
	20	30	262	1
	21	93	179	2
	22	220	153	2
	23	128	187	2
	24	1	179	2
A males with T females	1	-	-	0
	2	-	-	0
	3	811	613	1
	4	190	364	1
	5	168	184	1
	6	120	192	1
	7	128	197	1
	8	125	139	1
	9	324	195	1
	10	62	233	1
	11	60	210	1
	12	136	167	1
	13	272	206	1
	14	130	151	1
	15	46	360	1
	16	250	153	1
	17	95	180	1
	18	220	200	1
	19	90	190	1
	20	20	178	1
	21	190	129	3
A: arrhenotokous; T: thelytokous
