# Supplementary material for: Detection of Gene Flow from Sexual to Asexual Lineages in Thrips tabaci (Thysanoptera: Thripidae)
Source: PLoS One. 2015 Sep 16;10(9):e0138353. doi: 10.1371/journal.pone.0138353 (PMC4573522; doi:10.1371/journal.pone.0138353)
Supplement: S2 Data — (XLSX) [file pone.0138353.s002.xlsx]

## Sheet: Table A
Table A. Fitness parameters of virgin and mated thelytokous Thrips tabaci females in parent generation.
Treatment	Female individual	Longevity	Total fecundity	Oviposition days										Oviposition days										Oviposition days										Oviposition days										Oviposition days
				1	2	3	4	5	6	7	8	9	10	11	12	13	14	15	16	17	18	19	20	21	22	23	24	25	26	27	28	29	30	31	32	33	34	35	36	37	38	39	40	41	42	43	44	45	46
Virgin thelytokous T. tabaci	1	35	168	0	0	3	3	6	5	3	5	6	7	7	8	5	6	5	7	6	2	6	6	6	4	4	5	5	5	4	6	5	6	6	7	7	2	0
	2	42	202	0	0	4	1	0	8	5	6	4	4	3	7	7	6	7	10	8	4	7	6	6	6	5	6	6	3	3	6	6	6	6	3	3	4	4	7	7	6	5	4	3	0
	3	51	254	0	0	2	3	3	2	3	5	6	7	6	6	7	7	8	8	8	4	8	7	7	5	4	5	5	5	4	7	6	5	4	6	5	5	5	6	6	5	5	7	6	5	4	6	5	5
	4	14	48	0	0	3	4	7	2	5	5	3	3	4	9	3	0
	5	37	176	0	0	5	7	5	3	5	4	6	6	5	5	5	6	4	7	6	6	7	8	5	5	5	5	4	6	5	5	5	6	6	6	6	2	1	2	2
	6	18	72	0	0	2	5	3	4	7	5	6	5	7	7	5	3	7	6	0	0
	7	34	136	0	0	2	3	4	3	8	6	5	5	3	7	7	5	4	6	3	3	7	1	5	5	5	5	5	5	5	4	5	4	3	2	1	0
	8	39	145	0	0	4	4	2	5	6	6	5	5	4	6	6	6	9	6	3	5	6	3	4	4	7	7	5	5	3	3	2	1	4	3	1	1	2	2	0	0	0
	9	31	139	0	2	7	8	2	6	3	5	3	1	6	5	6	5	8	5	5	6	9	4	7	7	7	6	4	3	5	4	0	0	0
	10	34	154	0	1	3	3	2	3	4	8	4	7	9	6	6	6	4	5	4	4	3	5	5	4	6	6	4	4	7	6	5	5	5	4	3	3
	11	26	78	0	0	2	6	4	5	2	5	8	6	6	5	2	7	6	6	1	2	3	2	0	0	0	0	0	0
	12	35	171	0	2	3	7	3	7	5	4	6	3	8	5	4	8	6	8	4	7	8	6	1	0	4	4	6	5	8	8	7	6	6	5	4	3	0
	13	20	68	0	0	3	6	3	5	3	4	6	2	2	3	4	2	4	5	3	5	5	3
	14	34	121	0	0	2	6	5	4	5	8	3	4	6	5	3	5	2	4	4	0			2	1	4	4	4	4	6	5	5	5	4	3	4	3	1	0
	15	41	175	0	0	3	5	3	4	6	8	5	5	6	5	5	4	4	4	4	3	6	7	4	3	5	5	5	4	6	5	5	4	6	5	4	4	6	5	3	3	3	3	0
	16	29	130	0	1	0	6	3	4	4	7	6	7	7	1	7	6	7	7	7	4	8	3	3	2	7	6	4	4	5	4	0
	17	26	109	0	1	1	4	4	4	3	8	4	2	8	5	6	7	8	4	3	4	5	5	5	5	3	3	4	3
	18	32	110	0	0	0	0	2	1	5	6	4	5	6	5	4	5	1	6	3	7	4	5	5	4	5	4	4	4	4	4	2	2	2	1
	19	27	109	0	0	1	5	3	4	5	6	2	5	5	6	5	4	5	5	3	5	5	7	6	5	5	5	4	3	0
	20	39	158	0	0	1	5	5	3	5	5	6	3	7	6	6	7	4	8	6	8	7	3	6	5	4	4	4	4	6	6	2	2	3	3	3	2	2	2	3	2	0
	21	32	135	0	0	2	5	5	5	2	5	6	5	9	6	4	9	3	6	7	5	4	4	3	2	3	3	4	4	7	6	4	3	2	2
	22	21	76	0	0	3	4	2	2	4	3	5	8	5	5	5	6	3	4	3	5	6	3	0
	23	74	273	0	0	3	4	6	0	5	5	7	6	6	0	7	3	5	3	2	8	6	7	6	6	6	6	6	7	6	7	6	7	6	7	6	5	4	5	4	5	4	4	3	4	4	5	5	3
	24	34	122	0	1	6	6	2	2	2	7	5	8	7	6	5	8	2	6	5	8	6	6	6	6	5	5	1	0	1	0	0	0	0	0	0	0
	25	27	144	0	0	2	4	4	2	9	5	7	9	7	5	5	8	8	7	7	5	7	6	5	6	5	6	6	5	4
	26	24	81	0	0	1	2	4	4	3	5	5	5	5	6	6	7	3	1	4	4	4	5	4	2	1	0
	27	26	75	0	0	0	0	1	4	5	5	5	6	6	2	3	4	4	6	9	3	2	3	3	1	1	1	1	0
Mated thelytokous T. tabaci	1	18	46	0	0	0	2	3	3	4	8	6	8	3	7	2	0	0	0	0	0
	2	17	63	0	1	1	3	4	2	3	7	7	6	6	8	3	6	5	0	1
	3	35	148	0	0	3	3	2	1	4	9	3	7	6	6	4	8	8	5	8	5	7	5	6	5	4	6	5	4	3	5	4	3	2	2	1	2	2
	4	9	19	0	0	0	2	2	3	4	8	0
	5	52	271	0	0	3	3	4	4	6	10	7	6	8	7	4	8	5	9	9	4	7	5	7	3	3	6	5	6	5	6	6	6	6	7	6	6	6	7	6	6	6	6	5	6	5	5	4	7
	6	14	57	0	0	2	4	3	3	4	9	5	5	6	7	7	2
	7	23	104	0	0	4	3	4	5	5	8	8	7	2	8	5	7	5	5	6	5	5	5	5	1	1
	8	38	192	0	0	0	3	5	4	5	7	8	6	5	5	7	7	8	7	7	4	8	6	7	6	6	4	3	6	5	6	5	5	5	6	5	6	5	4	4	2
	9	56	261	0	0	3	3	3	4	5	9	6	7	5	5	6	7	8	6	5	7	7	7	5	6	5	7	7	1	1	7	7	6	5	9	9	6	5	6	6	8	8	5	5	4	4	5	4	2
	10	25	79	0	0	6	2	5	2	7	7	5	6	4	2	5	5	4	5	4	0	3	0	3	2	2	0	0
	11	36	174	0	0	3	1	3	4	2	7	7	7	9	8	5	7	7	6	8	4	5	8	4	7	7	6	6	4	3	6	5	4	3	5	5	4	4	0
	12	17	60	0	0	2	3	4	5	4	7	5	6	5	7	3	4	3	2	0
	13	25	103	0	0	2	6	4	2	3	7	3	5	5	6	5	5	5	6	7	6	4	4	5	5	4	4	0
	14	8	20	0	0	1	2	2	6	5	4
	15	36	134	0	0	1	1	4	2	3	7	6	7	7	8	5	4	7	5	7	7	5	4	7	4	3	2	2	1	1	0	0	3	2	5	4	5	5	0
	16	37	209	0	0	3	4	7	2	5	8	7	9	6	10	7	6	8	8	9	7	7	6	6	1	0	7	7	7	7	8	7	8	7	7	6	5	4	3	0
	17	43	204	0	0	2	2	4	3	5	6	6	6	7	8	6	8	8	4	5	7	5	4	6	6	6	6	5	2	2	5	4	4	3	5	5	4	4	6	6	7	6	6	5	3	2
	18	18	57	0	0	0	0	4	3	5	6	4	2	6	5	4	4	5	2	4	3
	19	29	134	0	0	2	1	5	4	4	9	7	8	8	9	3	5	4	5	5	4	6	5	5	5	4	6	5	4	3	4	4
	20	35	164	0	0	2	1	6	4	2	9	5	7	7	8	5	7	8	7	5	2	6	5	7	6	5	7	7	6	5	5	5	2	1	4	4	2	2
	21	45	236	0	0	4	4	6	2	5	8	8	8	8	9	7	8	7	6	7	6	5	5	7	6	5	6	6	4	3	6	5	6	5	8	8	6	6	5	4	5	5	5	5	3	3	1	0
	22	11	43	0	0	5	3	2	6	9	1	6	5	6
	23	46	172	0	0	0	6	5	4	8	4	6	7	7	6	7	7	4	5	6	6	3	3	5	4	4	3	5	4	4	4	6	5	2	1	4	3	2	1	1	1	2	2	3	3	3	3	2	1
	24	25	119	0	2	0	5	3	4	7	4	7	8	8	5	8	5	4	7	6	6	2	6	5	5	6	5	1
	25	52	221	0	0	0	5	2	2	8	5	7	3	5	6	5	1	9	6	6	5	8	6	7	7	7	7	3	2	4	4	3	2	7	6	6	6	6	6	5	5	5	4	5	5	6	6	3	3
	26	49	222	0	1	0	3	4	2	9	5	7	5	6	6	4	6	6	8	5	6	6	5	5	5	5	5	4	4	6	5	5	4	5	5	6	5	6	6	5	4	4	4	3	3	4	3	5	4
[truncated: 34 more columns]

## Sheet: Table B
Table B. Developmental times of immature stages of F1 offspring from mated and virgin thelytokous Thrips tabaci females.
Treatment	Individual	Developmental times (days)
		Egg	L1	L2	PP	P	Egg to adult
Offspring from mated thelytokous females	1	7	2	5	1.5	4	19.5
	2	6.5	3	3	1.5	3	17
	3	6	3	4	1.5	3	17.5
	4	6.5	2.5	3.5	1.5	3.5	17.5
	5	6.5	2.5	4	1.5	3.5	18
	6	6	2.5	4	1.5	3.5	17.5
	7	6.5	2.5	4	1.5	3.5	18
	8	6.5	2.5	4	1.5	3.5	18
	9	6	2.5	4	1.5	3.5	17.5
	10	7	3	3.5	1.5	3.5	18.5
	11	6	3	4	1.5	3.5	18
	12	7.5	3.5	3.5	1.5	3.5	19.5
	13	6.5	2.5	4.5	2	3.5	19
	14	7	2.5	4.5	2	3.5	19.5
	15	6	2.5	4	2	3.5	18
	16	7.5	3	3.5	2	3.5	19.5
	17	7	3	4	2.5	3.5	20
	18	6.5	2.5	4.5	1.5	4	19
	19	6	3	4.5	1.5	4	19
	20	6.5	2.5	4.5	2	4	19.5
	21	6	2.5	4	2	4	18.5
	22	7	2.5	4.5	2.5	4	20.5
	23	7	3	4.5	2.5	4	21
	24	6	2.5	5	1.5	4.5	19.5
	25	6.5	2.5	4	1.5	D
	26	6.5	2.5	4.5	1.5	D
	27	7.5	2.5	4.5	1.5	D
	28	6.5	2	4.5	2	D
	29	6	2.5	4.5	2	D
	30	6.5	3	4	2	D
	31	6	5.5	6.5	2	D
	32	6.5	2.5	4.5	2.5	D
	33	6.5	3.5	4	2.5	D
	34	7	3.5	7.5	2.5	D
	35	6.5	2.5	5.5	D
	36	7.5	2.5	4	D
	37	6.5	2.5	4.5	D
	38	6.5	2.5	4.5	D
	39	6	2.5	4.5	D
	40	6	2.5	4.5	D
	41	7.5	2.5	5	D
	42	6.5	3	4	D
	43	6.5	3	4	D
	44	6	3	6.5	D
	45	6	3	5	D
	46	6	3	5.5	D
	47	6	3	6	D
	48	6.5	3.5	7	D
	49	6.5	3.5	6	D
	50	6.5	3.5	5	D
	51	6.5	3.5	3	D
	52	6.5	4	4	D
	53	6.5	2.5	D
	54	6.5	2.5	D
	55	7	2.5	D
	56	6.5	2.5	D
	57	7	2.5	D
	58	7	2.5	D
	59	6.5	2.5	D
	60	7	2.5	D
	61	6.5	3	D
	62	6.5	3	D
	63	6.5	3	D
	64	6.5	3	D
	65	7	3	D
	66	6	3	D
	67	7	3	D
	68	6.5	3.5	D
	69	6.5	3.5	D
	70	7	4	D
	71	6.5	4	D
	72	6.5	4	D
	73	6.5	4	D
	74	9	4	D
	75	6.5	4.5	D
	76	7	5	D
	77	6.5	5	D
	78	6.5	D
	79	6.5	D
	80	7	D
	81	6.5	D
	82	6.5	D
	83	6	D
	84	8.5	D
	85	8.5	D
	86	8	D
Treatment	Individual	Developmental times (days)
		Egg	L1	L2	PP	P	Egg to adult
Offspring from virgin thelytokous females	1	6.5	3	3	2.5	3	18
	2	6.5	3	4	1.5	3.5	18.5
	3	7	3	5	1.5	3.5	20
	4	6.5	2.5	5.5	1.5	3.5	19.5
	5	6.5	2.5	5.5	1.5	3.5	19.5
	6	6.5	3	4.5	2	3.5	19.5
	7	6.5	3	5	2	3.5	20
	8	7	3	5.5	2	3.5	21
	9	6.5	3	7.5	2	3.5	22.5
	10	6.5	4	10	2	3.5	26
	11	6.5	2.5	3.5	2.5	3.5	18.5
	12	7.5	3	4	2.5	3.5	20.5
	13	6.5	3	6.5	2.5	3.5	22
	14	7	3	4.5	1.5	4	20
	15	6.5	2	5	1.5	4	19
	16	6.5	3	5	1.5	4	20
	17	7	3	5	1.5	4	20.5
	18	6.5	2	5.5	1.5	4	19.5
	19	6.5	3	5.5	1.5	4	20.5
	20	7	3	5.5	1.5	4	21
	21	7.5	3.5	6	1.5	4	22.5
	22	7	3	7	1.5	4	22.5
	23	7	3	5.5	2	4	21.5
	24	6.5	3	7.5	2	4	23
	25	6.5	3	5	2.5	4	21
	26	7.5	2.5	7	2.5	4	23.5
	27	6.5	3	6.5	2	4.5	22.5
	28	6.5	2.5	5	1.5	5	20.5
	29	6.5	3	5	1.5	D
	30	6.5	3	5	1.5	D
	31	7	2.5	6	1.5	D
	32	6.5	3	6.5	1.5	D
	33	6.5	2	4	2	D
	34	6.5	3	6	2	D
	35	6.5	3.5	6	2	D
	36	6.5	4	6.5	2	D
	37	6.5	3	7	2.5	D
	38	6.5	3	5	1.5	D
	39	6.5	2.5	1	D
	40	6.5	3	3.5	D
	41	6.5	3.5	4.5	D
	42	6.5	4	5	D
	43	6.5	3	6	D
	44	7	3.5	6	D
	45	6.5	3.5	6	D
	46	6.5	2.5	6.5	D
	47	7	2.5	6.5	D
	48	6.5	3	6.5	D
	49	6.5	3.5	6.5	D
	50	6.5	3.5	6.5	D
	51	6.5	3	7	D
	52	6.5	3	7	D
	53	7	3	7.5	D
	54	6.5	2.5	8	D
	55	7	3	8.5	D
	56	7	2.5	D
	57	7	2.5	D
	58	7	2.5	D
	59	6	3	D
	60	6.5	3	D
	61	6.5	3	D
	62	6	3	D
	63	6	3	D
	64	6.5	3	D
	65	6.5	3	D
	66	6.5	3	D
	67	7	3	D
	68	6.5	3	D
	69	6.5	3	D
	70	6.5	3	D
	71	6.5	3	D
	72	6.5	3	D
	73	6.5	3	D
	74	6	3.5	D
	75	6	3.5	D
	76	6.5	3.5	D
	77	6	3.5	D
	78	7	3.5	D
	79	7	3.5	D
	80	6.5	3.5	D
	81	7	3.5	D
	82	6.5	3.5	D
	83	5.5	4	D
	84	5.5	4	D
	85	6.5	4	D
	86	6.5	4	D
	87	6.5	4.5	D
	88	7	4.5	D
	89	6.5	6.5	D
	90	6	D
	91	6.5	D
	92	6.5	D
	93	6.5	D
	94	6.5	D
	95	6.5	D
	96	6.5	D
D: dead	L1: first instar; L2: second instar; PP: prepupae; P: pupae

## Sheet: Table C
Table C. Survival rate of immature stages of F1 offspring from mated and virgin thelytokous Thrips tabaci females.
Treatment	Replication	Survival rates
		Egg	L1	L2	PP	P
Offspring from mated thelytokous females	1	0.933333	0.75	0.444444	0.75	1
	2	0.666667	1	0.666667	0.25	1
	3	0.875	0.875	0.857143	0.333333	1
	4	0.9	0.857143	0.5	0.666667	0.5
	5	0.85	0.9	0.777778	0.857143	0.333333
	6	1	1	1	1	1
	7	1	0.9	0.666667	0.666667	1
	8	0.666667	1	0.875	0.714286	0.4
	9	0.583333	0.857143	0.666667	1	0.75
	10	1	0.933333	0.642857	0.555556	0.8
Offspring from virgin thelytokous females	1	1	1	0.5	0
	2	0.8	1	0.333333	0
	3	1	1	0.333333	1	1
	4	0.909091	0.7	0.714286	0.8	0.75
	5	1	1	0	0	0
	6	1	1	0.416667	0.8	0.75
	7	0.666667	1	0.5	0	0
	8	0.866667	1	0.6875	0.818182	0.888889
	9	1	0.9	0.555556	1	0.8
	10	1	1	0.833333	0.4	0
	11	0.5	1	1	1	0
	12	1	1	0.666667	0.5	1
	13	0.875	1	1	0.571429	0.5
	14	0.5	0
	15	1	1	0.5	0
	16	1	0
	17	1	1	0.5	1	1
	18	1	0.5	1	1	0
	19	1	1	0.5	1	1
	20	1	1	1	1	1
	21	1	1	1	1	1
	22	1	1	0
	23	1	1	0
t test results	t	-1.2	0.34	1.23	0.37	1.11
	df	31	31	29	27	24
	P	0.241	0.734	0.23	0.718	0.28
L1: first instar; L2: second instar; PP: prepupae; P: pupae

## Sheet: Table D
Table D. Fitness paramters of F1 offspring from mated and virgin thelytokous Thrips tabaci females.
Treatment	Female individual	Longevity	Total fecundity	Oviposition days										Oviposition days										Oviposition days										Oviposition days										Oviposition days
				1	2	3	4	5	6	7	8	9	10	11	12	13	14	15	16	17	18	19	20	21	22	23	24	25	26	27	28	29	30	31	32	33	34	35	36	37	38	39	40	41	42	43	44	45	46
Offspring from mated thelytokous females	1	21	62	0	0	0	0	3	2	6	3	7	4	6	0	3	6	6	5	3	2	1	5	0
	2	20	56	0	0	2	5	3	8	1	4	2	4	3	3	4	4	4	1	2	4	2	0
	3	30	129	0	0	2	3	6	4	3	7	4	4	5	4	6	8	8	4	5	6	6	4	8	5	4	6	5	3	3	3	3	0
	4	42	136	0	0	2	2	1	3	2	8	3	3	5	4	6	8	5	0	5	5	5	3	4	6	5	4	3	2	3	1	0	2	0	3	3	3	3	4	4	6	5	3	2	0
	5	24	57	0	0	1	1	5	2	5	2	1	4	3	5	6	4	2	3	1	5	2	2	2	1	0	0
	6	6	0	0	0	0	0	0	0
	7	40	187	0	0	3	3	3	3	8	4	4	7	7	8	9	8	4	3	7	6	6	8	7	5	5	6	4	3	9	6	2	4	5	4	5	4	4	4	3	3	2	1
	8	41	194	0	0	1	1	4	4	7	5	4	4	5	7	8	8	2	6	8	6	5	8	7	6	7	2	8	3	1	4	2	6	6	6	7	6	6	5	7	6	3	3	0
	9	40	208	0	0	0	2	4	4	6	9	2	8	5	9	9	10	2	2	7	8	3	7	5	3	6	3	6	7	8	5	3	6	7	6	7	6	7	6	7	7	3	3
	10	16	8	0	0	0	0	0	1	1	0	1	0	0	0	2	2	1	0
	11	39	151	0	0	0	1	2	5	3	5	2	2	5	7	5	6	1	3	5	8	7	6	7	4	6	1	7	5	7	5	4	4	5	4	5	4	4	3	2	1	0
	12	40	175	0	0	1	3	7	6	2	10	2	9	4	7	6	9	2	3	3	7	6	6	1	5	7	6	5	6	5	6	4	6	7	7	4	4	1	1	2	1	2	2
	13	34	143	0	0	0	6	5	6	5	7	1	4	6	7	8	6	2	4	5	6	5	5	5	4	6	3	6	5	2	6	3	2	4	4	3	2
	14	33	96	0	0	2	3	2	5	5	2	4	5	6	7	7	3	3	2	6	6	6	5	4	3	2	4	2	2	0	0	0	0	0	0	0
	15	14	15	0	0	2	1	3	4	4	1	0	0	0	0	0	0
	16	19	43	0	0	2	5	5	5	6	4	3	4	2	4	2	0	0	1	0	0	0
	17	29	34	0	0	0	4	3	4	5	2	3	2	3	0	1	1	0	1	3	1	0	0	0	0	0	1	0	0	0	0	0
	18	24	20	0	0	0	0	0	0	0	0	0	0	0	2	3	1	1	1	0	1	3	1	4	2	1	0
	19	38	116	0	0	0	1	3	6	3	1	5	3	5	6	7	2	3	3	6	5	6	7	3	4	4	5	3	4	4	1	0	1	0	2	1	3	3	2	2	2
	20	11	22	0	0	0	2	3	3	3	1	5	5	0
	21	21	74	0	0	2	3	3	3	7	4	2	6	6	4	2	4	4	5	2	7	5	2	3
	22	71	265	0	0	0	0	4	2	5	4	4	6	7	6	1	4	5	4	4	4	3	5	3	4	5	6	5	4	2	1	2	2	4	4	5	5	6	6	6	6	5	5	5	5	6	5	5	4
	23	43	109	0	0	0	1	3	3	5	3	3	1	3	3	3	1	2	5	3	5	5	2	3	3	4	4	3	3	2	3	3	3	2	1	4	3	3	3	3	3	2	2	1	0	0
	24	2	0	0	0
Offspring from virgin thelytokous females	1	44	146	0	0	0	0	1	2	7	5	3	0	2	5	6	4	2	3	2	3	6	7	6	5	5	5	7	5	3	4	4	6	5	5	5	3	2	3	3	3	2	2	2	2	1
	2	42	113	0	0	0	0	0	1	4	3	3	6	7	6	3	3	0	2	3	4	5	3	5	5	5	6	3	5	4	3	3	3	3	2	3	2	2	1	1	0	2	2	0	0
	3	35	112	0	0	0	0	0	1	2	3	7	4	6	6	2	1	2	4	4	5	4	4	5	5	5	9	1	3	1	5	6	5	5	4	3	0
	4	50	158	0	0	0	3	2	4	3	5	3	3	6	7	5	7	6	6	5	5	5	5	5	3	2	5	4	4	5	4	2	2	2	2	4	4	3	3	4	3	3	3	3	2	2	2	1	1
	5	72	246	0	0	0	0	1	4	3	5	6	4	6	7	4	2	4	5	4	4	5	5	5	5	3	4	5	1	3	4	4	3	4	3	3	3	4	4	5	5	5	4	6	5	6	5	4	4
	6	55	222	0	0	3	3	5	2	5	5	5	5	7	3	2	6	4	5	6	6	6	4	5	5	6	6	3	4	6	5	5	4	3	5	4	5	5	4	4	4	4	5	5	5	4	4	3	3
	7	8	3	0	1	0	1	0	1	0
	8	17	35	0	1	0	5	5	6	5	4	1	5	1	1	0	0	1	0
	9	19	66	0	1	4	4	6	4	1	5	5	4	4	3	3	5	6	4	4	3
	10	30	83	0	0	0	1	0	1	0	1	3	6	4	3	3	5	5	4	2	4	5	5	3	3	6	6	3	5	4	1	0
	11	21	66	0	0	0	5	2	4	5	4	6	4	3	4	5	4	6	2	3	3	4	2
	12	59	205	0	0	0	1	0	0	0	1	0	0	4	3	3	2	0	2	4	4	3	6	5	6	6	5	6	4	7	2	1	4	4	5	4	6	5	5	5	7	7	5	5	7	6	6	6	3
	13	2	0	0
	14	42	122	0	0	0	4	3	1	3	3	3	4	3	2	5	3	4	1	5	5	5	5	4	6	4	0	3	3	4	4	3	3	3	3	3	4	3	4	3	3	3	0	0
	15	28	37	0	0	0	2	2	1	0	0	2	1	0	1	0	2	2	4	4	3	3	0	2	3	1	0	1	3	0
	16	31	120	0	0	0	1	1	1	1	4	6	6	4	5	7	5	6	6	6	6	5	5	5	6	3	5	5	5	6	6	4	0
	17	2	0	0
	18	29	126	0	0	2	6	5	2	3	4	6	8	3	5	4	7	5	7	6	5	7	5	4	6	5	2	6	5	4	4
	19	35	132	0	0	2	1	1	1	3	4	5	4	4	6	6	6	7	7	5	7	4	5	5	6	3	3	4	2	2	4	4	5	4	4	4	4
	20	29	53	0	0	0	0	0	0	0	3	4	3	0	2	5	3	2	5	2	2	3	3	3	0	2	4	1	3	2	1
	21	24	53	0	0	2	3	1	1	3	5	5	3	4	3	4	4	5	4	4	0	1	0	1	0	0
	22	16	5	0	0	0	0	1	1	0	1	1	1	0	0	0	0	0
	23	15	46	0	0	0	3	2	3	6	2	6	5	5	6	6	2
	24	35	8	0	0	0	0	2	0	0	0	0	0	0	0	0	0	0	0	0	1	1	0	0	0	1	1	1	1	0	0	0	0	0	0	0	0
	25	7	0	0	0	0	0	0	0
	26	22	44	0	0	2	2	2	3	4	6	3	2	3	6	0	0	3	4	3	0	0	1	0
	27	34	167	0	0	0	7	7	5	6	4	3	5	7	7	7	8	7	7	5	5	6	7	5	8	4	7	5	5	5	5	4	3	6	5	2
	28	8	8	0	0	0	1	2	3	2
[truncated: 34 more columns]
